# Supplementary material for: Differentiation of African Swine Fever Virus Strains Isolated in Estonia by Multiple Genetic Markers
Source: Pathogens. 2023 May 16;12(5):720. doi: 10.3390/pathogens12050720 (PMC10222721; doi:10.3390/pathogens12050720)
Supplement: Supplementary file 1 [file pathogens-12-00720-s001.zip]

Archive with 2 entries (2 files):
- Supplementary Table S1.xls
- Supplementary Table S2.xlsx
