# Supplementary material for: Differentiation of African Swine Fever Virus Strains Isolated in Estonia by Multiple Genetic Markers
Source: Pathogens. 2023 May 16;12(5):720. doi: 10.3390/pathogens12050720 (PMC10222721; doi:10.3390/pathogens12050720)
Supplement: Supplementary file 1 [file pathogens-12-00720-s001.zip › Supplementary Table S1.xls]

## Sheet: ST1
Supplementary Table S1 African Swine Fever Virus genotype II isolates selected to study genetic variability in Estonia
No	LABRIS** registration no	Isolate name	Isolation date	Host species	County	Municipality	B602L variant	Genbank accession nr	Reference	IGR I73-I329Lvariant	MGR505-5R variant	K145R variant	O174L variant
1	TA15-05371	Est15/WB/Vil35	2015-02-24	European Wild Boar	Viljandi	Tarvastu	*			II	I	I	I
2	TA15-11107	Est15/WB/Voru21	2015-07-03	European Wild Boar	Võru	Varstu	*			II	I	I	I
3	TA15-05432	Est15/WB/Valga23	2015-03-24	European Wild Boar	Valga	Puka	*			II	I	I	I
4	TA15-11045	Est15/WB/Valga24	2015-07-02	European Wild Boar	Valga	Sangaste	*			II	I	I	I
5	TA15-10802	Est15/WB/Vil36	2015-06-30	European Wild Boar	Viljandi	Karksi	*			II	I	I	I
6	TA15-21529	Est15/WB/Vil37	2015-11-05	European Wild Boar	Viljandi	Kolga-Jaani	*			II	I	I	I
7	TA15-25844	Est15/WB/Tartu69	2015-12-18	European Wild Boar	Tartu	Mäksa	*			II	I	I	I
8	TA15-25163	Est15/WB/Tartu70	2015-12-14	European Wild Boar	Tartu	Haaslava	*			II	I	I	I
9	TA15-23096	Est15/WB/Jogeva21	2015-11-23	European Wild Boar	Jõgeva	Pajusi	*			II	I	I	I
10	TA15-22270	Est15/WB/Parnu22	2015-11-13	European Wild Boar	Pärnu	Vändra	*			II	I	I	N/A
11	TA15-19704	Est15/WB/Laane-Viru35	2015-10-22	European Wild Boar	Lääne-Viru	Rakke	*			II	N/A	N/A	N/A
12	TA15-14319-1	Est15/WB/Jogeva22	2015-08-26	European Wild Boar	Jõgeva	Põltsamaa	*			II	I	I	I
13	TA15-12765-2	Est15/WB/Valga25	2015-08-03	European Wild Boar	Valga	Taheva	*			II	I	I	I
14	TA15-12345-2	Est15/WB/Valga26	2015-07-28	European Wild Boar	Valga	Otepää	*			II	I	I	I
15	TA15-12345-1	Est15/WB/Valga27	2015-07-28	European Wild Boar	Valga	Otepää	*			II	I	I	I
16	TA16-01682	Est16/WB/Tartu71	2016-01-18	European Wild Boar	Tartu	Vara	*			II	I	I	I
17	TA16-01661	Est16/WB/Parnu23	2016-01-16	European Wild Boar	Pärnu	Vändra	*			II	I	I	I
18	TA16-01211	Est16/WB/Polva19	2016-01-19	European Wild Boar	Põlva	Orava	*			II	I	I	I
19	TA16-0100-2	Est16/WB/Tartu72	2016-01-04	European Wild Boar	Tartu	Võnnu	*			II	I	I	I
20	TA16-0100-1	Est16/WB/Tartu73	2016-01-04	European Wild Boar	Tartu	Võnnu	*			II	I	I	I
21	TA15-23720	Est15/WB/Vil38	2015-11-26	European Wild Boar	Viljandi	Halliste	*			II	I	I	I
22	TA15-14605	Est15/WB/Valga28	2015-07-21	European Wild Boar	Valga	Karula	*			II	I	I	I
23	TA15-26392	Est15/WB/Rapla19	2015-12-29	European Wild Boar	Rapla	Kehtna	*			II	I	I	I
24	TA15-26379	Est15/WB/Voru22	2015-11-28	European Wild Boar	Võru	Rõuge	*			II	I	I	I
25	TA15-26388	Est15/WB/IDA13	2015-12-29	European Wild Boar	Ida-Viru	Lüganuse	*			II	I	I	I
26	TA16-18512	Est16/WB/Rapla20	2016-09-09	European Wild Boar	Rapla	Märjamaa	*			II	I	I	I
27	TA16-19346	Est16/WB/Saare20	2016-09-21	European Wild Boar	Saare	Orissaare	*			II	I	I	I
28	TA16-13795-2	Est16/WB/Vil39	2016-06-21	European Wild Boar	Viljandi	Viljandi	*			II	I	I	I
29	TA16-13891	Est16/WB/Jarva15	2016-06-21	European Wild Boar	Järva	Väätsa	*			II	I	I	N/A
30	TA16-13795-1	Est16/WB/Vil40	2016-06-21	European Wild Boar	Viljandi	Viljandi	*			II	I	I	I
31	TA16-13535	Est16/WB/Voru23	2016-06-16	European Wild Boar	Võru	Urvaste	*			II	I	I	N/A
32	TA16-13334	Est16/WB/Parnu24	2016-06-14	European Wild Boar	Pärnu	Häädemeeste	*			II	I	I	I
33	TA16-5040-2	Est16/WB/Voru24	2016-02-17	European Wild Boar	Võru	Vastseliina	*			II	I	I	I
34	TA16-5040-1	Est16/WB/Voru25	2016-02-17	European Wild Boar	Võru	Vastseliina	*			II	I	I	I
35	TA16-19514-1	Est16/WB/Harju25	2016-09-23	European Wild Boar	Harju	Kose	*			N/A	I	I	I
36	TA17-01381-3	Est16/WB/Saare21	2017-01-16	European Wild Boar	Saare	Pihtla	*			II	I	I	I
37	TA16-06024-3	Est16/WB/Tartu74	2016-02-25	European Wild Boar	Tartu	Kambja	*			N/A	I	I	I
38	TA16-06024-2	Est16/WB/Tartu75	2016-02-25	European Wild Boar	Tartu	Kambja	*			II	I	I	N/A
39	TA16-06024-1	Est16/WB/Tartu76	2016-02-25	European Wild Boar	Tartu	Kambja	*			II	I	I	I
40	TA16-26175	Est16/WB/Laane29	2016-12-06	European Wild Boar	Lääne	Lihula	*			II	I	I	I
41	TA16-25592-2	Est16/WB/Laane30	2016-11-30	European Wild Boar	Lääne	Lihula	*			II	I	I	I
42	TA16-25592-1	Est16/WB/Laane31	2016-11-30	European Wild Boar	Lääne	Lihula	*			II	I	I	I
43	TA16-20973	Est15/WB/Jogeva23	2016-10-12	European Wild Boar	Jõgeva	Puurmani	*			II	I	I	I
44	TA16-19514-2	Est16/WB/Harju26	2016-09-23	European Wild Boar	Harju	Kose	*			II	I	I	I
45	TA16-04719	Est16/WB/Polva20	2016-02-15	European Wild Boar	Põlva	Mooste	*			II	I	I	I
46	TA16-11483	Est15/WB/Jogeva24	2016-05-13	European Wild Boar	Jõgeva	Põltsamaa	*			II	I	I	I
47	TA16-12544	Est26/WB/Laane-Viru22	2016-06-02	European Wild Boar	Lääne-Viru	Väike-Maarja	*			II	I	I	I
48	TA16-12804	Est16/WB/Jarva16	2016-06-07	European Wild Boar	Järva	Imavere	*			II	I	I	I
49	TA16-27245	Est16/WB/Laane-Viru23	2016-02-20	European Wild Boar	Lääne-Viru	Vihula	*			II	I	I	I
50	TA16-27245	Est16/WB/Laane-Viru24	2016-02-20	European Wild Boar	Lääne-Viru	Vihula	*			II	I	I	I
51	TA17-1381-4	Est16/WB/Saare22	2017-01-16	European Wild Boar	Saare	Pihtla	*			II	I	I	I
52	TA17-24308-1	Est17/WB/Harju27	2017-12-28	European Wild Boar	Harju	Padise	*			II	N/A	I	N/A
53	TA17-24308-2	Est17/WB/Harju28	2017-12-28	European Wild Boar	Harju	Padise	*			N/A	N/A	I	N/A
54	TA17-24308-3	Est17/WB/Harju29	2017-12-28	European Wild Boar	Harju	Padise	*			II	I	I	I
55	TA17-24308-4	Est17/WB/Harju30	2017-12-28	European Wild Boar	Harju	Padise	*			II	I	I	I
56	TA17-24308-5	Est17/WB/Harju31	2017-12-28	European Wild Boar	Harju	Padise	*			II	N/A	I	N/A
57	TA17-21466-3	Est17/WB/Polva21	2017-11-15	European Wild Boar	Põlva	Põlva	*			II	I	I	I
58	TA17-14153	Est17/WB/Rapla19	2017-07-25	European Wild Boar	Rapla	Kaiu	*			II	I	I	I
59	TA17-14356	Est17/WB/Parnu24	2017-07-27	European Wild Boar	Pärnu	Audru	*			II	I	I	I
60	TA17-17273	Est17/WB/Laane32	2017-09-15	European Wild Boar	Lääne	Ridala	*			II	I	I	I
61	TA17-00871-1	Est17/WB/Saare23	2017-01-11	European Wild Boar	Saare	Lääne-Saare	*			II	I	I	I
62	TA17-00871-2	Est17/WB/Saare24	2017-01-11	European Wild Boar	Saare	Lääne-Saare	*			II	I	I	I
63	TA17-01395-1	Est17/WB/Laane-Viru25	2017-01-17	European Wild Boar	Lääne-Viru	Haljala	*			II	I	I	I
64	TA17-03854-3	Est17/WB/Saare25	2017-02-14	European Wild Boar	Saare	Leisi	*			II	I	I	N/A
65	TA18-11127	Est18/WB/Polva22	2018-07-10	European Wild Boar	Põlva	Põlva	*			II	I	I	I
66	TA18-02701-1	Est18/WB/Parnu25	2018-02-13	European Wild Boar	Pärnu	Pärnu	*			II	I	I	I
67	TA18-02701-2	Est18/WB/Parnu26	2018-02-13	European Wild Boar	Pärnu	Pärnu	*			II	I	I	I
68	TA17-04278	Est17/WB/Harju32	2017-02-20	European Wild Boar	Harju	Kiili	*			II	I	I	I
69	TA17-04881-5	Est17/WB/Rapla20	2017-03-01	European Wild Boar	Rapla	Raikküla	*			II	I	I	I
70	TA17-04835-1	Est17/WB/Tartu77	2017-02-27	European Wild Boar	Tartu	Tähtvere	*			N/A	I	I	N/A
71	TA17-02325-2	Est17/WB/Laane33	2017-01-27	European Wild Boar	Lääne	Hanila	*			II	I	I	I
72	TA18-21394-2	Est18/WB/IDA14	2018-12-18	European Wild Boar	Ida-Viru	Narva-Jõesuu	*			N/A	N/A	I	N/A
73	TA20-16433	Est20/WB/Rapla16	2020-08-27	European Wild Boar	Rapla	Rapla	GII-CVR1			II	I	I	I
74	TA17-03734	Est17/WB/Saare26	2017-02-14	European Wild Boar	Saare	Pihtla	*			II	N/A	I	I
75	TA20-16718	Est20/WB/Rapla17	2020-09-01	European Wild Boar	Rapla	Rapla	GII-CVR1			II	I	I	I
76	TA20-16724	Est20/WB/Rapla18	2020-09-01	European Wild Boar	Rapla	Rapla	GII-CVR1			II	N/A	I	I
77	TA20-19354	Est20/WB/Rapla21	2020-09-29	European Wild Boar	Rapla	Rapla	GII-CVR1			II	I	I	I
78	TA20-19354	Est20/WB/Rapla22	2020-09-29	European Wild Boar	Rapla	Rapla	N/A			II	I	I	I
79	TA20-19378	Est20/WB/Rapla23	2020-09-29	European Wild Boar	Rapla	Rapla	N/A			II	I	I	N/A
80	TA20-28089	Est20/WB/Laane-Viru19	2020-12-17	European Wild Boar	Lääne-Viru	Viru-Nigula	GII-CVR1			II	I	I	I
81	TA20-23436	Est20/WB/Rapla24	2020-11-04	European Wild Boar	Rapla	Rapla	GII-CVR1			II	I	I	I
82	TA16-02268-1		2016-01-22	European Wild Boar	Rapla	Käru	*			N/A	N/A	N/A	N/A
83	TA16-02268-2	Est16/WB/Rapla25	2016-01-22	European Wild Boar	Rapla	Käru	*			II	I	I	I
84	TA16-02268-3	Est16/WB/Rapla26	2016-01-22	European Wild Boar	Rapla	Käru	*			N/A	N/A	I	N/A
85	TA16-03433-1	Est16/WB/Jarva17	2016-02-01	European Wild Boar	Järva	Ambla	*			N/A	N/A	I	N/A
86	TA16-03433-2	Est16/WB/Jarva18	2016-02-01	European Wild Boar	Järva	Ambla	*			II	I	I	I
87	TA16-14546	Est16/WB/Voru26	2016-07-05	European Wild Boar	Võru	Lasva	*			II	I	I	I
88	TA16-20704-3	Est16/WB/Rapla27	2016-10-11	European Wild Boar	Rapla	Kohila	*			II	I	I	I
89	TA16-20704-4	Est16/WB/Rapla28	2016-10-11	European Wild Boar	Rapla	Kohila	*			N/A	N/A	I	I
90	TA16-16908?	Est17/WB/Harju33	2016-08-14	European Wild Boar	Harju	Kose	*			II	I	I	I
91	TA16-21308-4	Est17/WB/Harju34	2016-10-18	European Wild Boar	Harju	Kuusalu	*			II	N/A	I	N/A
92	TA15-23933-1	Est15/WB/Parnu27	2015-11-28	European Wild Boar	Pärnu	Saarde	*			N/A	N/A	N/A	N/A
93	TA15-23933-5	Est15/WB/Parnu28	2015-11-28	European Wild Boar	Pärnu	Saarde	*			II	I	I	I
94	TA15-24580	Est15/WB/Vil41	2015-12-05	European Wild Boar	Viljandi	Halliste	*			II	N/A	I	N/A
95	TA16-26121	Est16/WB/Laane-Viru26	2016-12-06	European Wild Boar	Lääne-Viru	Vinni	*			II	N/A	I	N/A
96	TA16-16139-1	Est16/WB/Laane-Viru27	2016-08-02	European Wild Boar	Lääne-Viru	Tapa	*			II	I	I	I
97	TA16-16139-2	Est16/WB/Laane-Viru28	2016-08-02	European Wild Boar	Lääne-Viru	Tapa	*			II	I	I	I
98	TA16-16139-3	Est16/WB/Laane-Viru29	2016-08-02	European Wild Boar	Lääne-Viru	Tapa	*			II	N/A	I	I
99	TA16-16139-4	Est16/WB/Laane-Viru30	2016-08-02	European Wild Boar	Lääne-Viru	Tapa	*			II	I	I	I
100	TA18-21394-5	Est18/WB/IDA15	2018-12-18	European Wild Boar	Ida-Viru	Narva-Jõesuu	*			N/A	N/A	I	N/A
101	TA18-21394-1	Est18/WB/IDA16	2015-12-18	European Wild Boar	Ida-Viru	Narva-Jõesuu	*			II	I	I	N/A
102	TA19-00448-2	Est19/WB/IDA17	2019-01-08	European Wild Boar	Ida-Viru	Narva-Jõesuu	*			N/A	N/A	I	N/A
103	TA17-03740-1	Est17/WB/Saare27	2017-02-14	European Wild Boar	Saare	Lääne-Saare	*			II	I	I	I
104	TA17-03740-2	Est17/WB/Saare28	2017-02-14	European Wild Boar	Saare	Lääne-Saare	*			II	I	I	N/A
105	TA17-01533	Est17/WB/Rapla29	2017-01-18	European Wild Boar	Rapla	Märjamaa	*			II	I	I	I
106	TA16-21308-2	Est16/WB/Harju35	2016-10-18	European Wild Boar	Harju	Kuusalu	*			II	I	I	I
107	TA17-20790-1	Est17/WB/Harju36	2017-11-07	European Wild Boar	Harju	Keila	*			II	I	I	I
108	TA16-00838	Est16/WB/Jogeva25	2016-01-11	European Wild Boar	Jõgeva	Jõgeva	*			II	I	I	I
109	TA16-00888	Est16/WB/Voru26	2016-01-11	European Wild Boar	Võru	Misso	*			II	I	I	N/A
110	TA17-20790-2	Est17/WB/Harju37	2017-11-07	European Wild Boar	Harju	Keila	*			II	I	I	I
111	TA17-02055-1	Est17/WB/Laane34	2017-01-24	European Wild Boar	Lääne	Hanila	*			II	I	I	N/A
112	TA17-02055-2	Est17/WB/Laane35	2017-01-24	European Wild Boar	Lääne	Hanila	*			N/A	N/A	N/A	N/A
115	TA20-24317	Est20/WB/Rapla30	2020-11-12	European Wild Boar	Rapla	Rapla	GII-CVR1			II	I	I	I
116	TA20-24415	Est20/WB/Rapla31	2020-11-13	European Wild Boar	Rapla	Rapla	GII-CVR1			II	I	I	I
113	TA21-01062	Est20/WB/Rapla32	2021-01-13	European Wild Boar	Rapla	Rapla	GII-CVR1			II	I	I	N/A
114	TA21-02931	Est21/WB/Laane-Viru31	2021-02-01	European Wild Boar	Lääne-Viru	Viru-Nigula	N/A			II	N/A	I	N/A
117	TA21-15808	Est21/WB/Laane-Viru32	2021-07-08	European Wild Boar	Lääne-Viru	Viru-Nigula	GII-CVR1			II	I	I	I
118	TA21-15971	Est21/WB/Laane-Viru33	2021-07-12	European Wild Boar	Lääne-Viru	Rakvere	GII-CVR1			II	I	N/A	I
119	TA21-15989	Est21/WB/Harju21	2021-07-13	European Wild Boar	Harju	Rae	GII-CVR1			II	I	I	I
120	TA21-16339	Est21/WB/Harju22	2021-07-15	European Wild Boar	Harju	Kose	GII-CVR1			II	I	I	I
121	TA21-16455	Est21/WB/Harju23	2021-07-16	European Wild Boar	Harju	Kiili	GII-CVR1			II	I	N/A	I
122	TA21-17652	Est21/WB/Rapla29	2021-08-03	European Wild Boar	Rapla	Rapla	GII-CVR1			II	I	I	I
123	TA21-21263	Est21/WB/Voru19	2021-09-13	European Wild Boar	Võru	Setomaa	GII-CVR1/SNP4	OQ675553	This study	II	I	I	I
124	TA21-16306_1	Est21/DB/Harju24	2021-07-15	Domestic pig	Harju	Kiili	GII-CVR1			II	I	I	I
125	TA21-23863	Est21/WB/Laane-Viru34	2021-10-07	European Wild Boar	Lääne-Viru	Haljala	GII-CVR1			II	I	I	I
126	TA20-28394	Est20/WB/Laane-Viru37	2020-12-21	European Wild Boar	Lääne-Viru	Viru-Nigula	GII-CVR1			N/A	N/A	N/A	N/A
127	TA22-01375	Est21/WB/Voru20	2022-01-17	European Wild Boar	Võru	Võru	GII-CVR1/SNP4	OQ675554	This study	II	I	I	I
128	TA22-00222_1	Est22/WB/IDA9	2022-01-04	European Wild Boar	Ida-Viru	Lüganuse	GII-CVR1			II	I	I	I
129	TA22-00222_2	Est22/WB/IDA10	2022-01-04	European Wild Boar	Ida-Viru	Lüganuse	GII-CVR1			II	I	I	I
130	TA22-00222_3	Est22/WB/IDA11	2022-01-04	European Wild Boar	Ida-Viru	Lüganuse	GII-CVR1			II	I	I	I
131	TA22-00459	Est22/WB/Harju20	2022-01-06	European Wild Boar	Harju	Saku	GII-CVR1			II	I	I	I
132	TA22-01308	Est22/WB/Voru/21	2022-01-15	European Wild Boar	Võru	Võru	GII-CVR1/SNP4	OQ675555	This study	II	I	I	I
133	TA22-02057	Est22/WB/Voru/22	2022-01-24	European Wild Boar	Võru	Võru	GII-CVR1/SNP4	OQ675556	This study	II	I	I	I
134	TA22-03536		2022-02-07	European Wild Boar	Võru	Setomaa	N/A			N/A	N/A	N/A	N/A
135	TA22-18592	Est22/WB/Polva13	2022-08-19	European Wild Boar	Põlva	Räpina	GII-CVR1/SNP4	OQ675547	This study	II	I	I	I
136	TA22-23645	Est22/WB/Polva14	2022-10-13	European Wild Boar	Põlva	Põlva	GII-CVR1/SNP4	OQ675548	This study	II	I	I	I
137	TA22-23935	Est22/WB/Polva15	2022-10-14	European Wild Boar	Põlva	Põlva	GII-CVR1/SNP4	OQ675549	This study	II	I	I	I
138	TA22-26015	Est22/WB/Polva16	2022-11-04	European Wild Boar	Põlva	Põlva	GII-CVR1/SNP4	OQ675550	This study	II	I	I	I
139	TA22-28884	Est22/WB/Polva17	2022-12-01	European Wild Boar	Põlva	Põlva	GII-CVR1/SNP4	OQ675551	This study	II	I	I	I
140	TA22-29280	Est22/WB/Polva18	2022-12-06	European Wild Boar	Põlva	Põlva	GII-CVR1/SNP4	OQ675552	This study	II	I	I	I
141	TA22-30011	Est22/WB/IDA12	2022-12-11	European Wild Boar	Ida-Viru	Jõhvi	GII-CVR1			II	I	I	I
142	TA22-30131	Est22/WB/Laane-Viru36	2022-12-12	European Wild Boar	Lääne-Viru	Vinni	N/A			II	N/A	N/A	N/A
143	TA22-30667	Est22/WB/Tartu67	2022-12-19	European Wild Boar	Tartu	Kastre	GII-CVR1/SNP4	OQ675557	This study	II	I	I	I
144	TA22-31016	Est22/WB/Tartu68	2022-12-21	European Wild Boar	Tartu	Tartu	GII-CVR1			N/A	I	I	I
145	TA22-31024	Est22/WB/Laane-Viru20	2022-12-21	European Wild Boar	Lääne-Viru	Vinni	GII-CVR1			II	I	I	I
146	TA22-31017	Est22/WB/Laane-Viru21	2022-12-21	European Wild Boar	Lääne-Viru	Vinni	GII-CVR1			II	I	I	I
*	Area and year analysed in previous study Vilem et al 2020
**	National Reference Laboratory for African Swine Fever in Estonia
N/A	Sequence not available due to bad sequence quality
