# Supplementary material for: Differentiation of African Swine Fever Virus Strains Isolated in Estonia by Multiple Genetic Markers
Source: Pathogens. 2023 May 16;12(5):720. doi: 10.3390/pathogens12050720 (PMC10222721; doi:10.3390/pathogens12050720)
Supplement: Supplementary file 1 [file pathogens-12-00720-s001.zip › Supplementary Table S2.xlsx]

## Sheet: Sheet1
Supplementary Table S2 Nucleotide sequence alignment of the partial B602L gene representing the differences in position 411-629 of complete gene. Estonian ASFV study isolates from the period 2020-2022
description	phylogeny	sequence	Reference
ON098036_Group1		ACGATCGATAGCTTTTTACGAGAACATTTTGTGTTTGATCCTAATCTTCATGCTCAAAGTGCGTATACTTGTGCAGATACCAATGTAGACACTTGTGCAAGCATGTGTGCAGATACCAATGTAGACACCTGTGCAAGCATGTGTGCAGATACCAATGTAGATACCTGTGCAAGCACTTGTACAAGCACAGAATACACCGATTTAGCAGATCCTGAGCG	[19]
ON098025_Group6		ACGATCGATAGCTTTTTACGAGAACATTTTGTGTTTGATCCTAATCTACATGCTCAAAGTGCGTATACTTGTGCAGATACCAATGTAGACACTTGTGCAAGCATGTGTGCAGATACCAATGTAGACACCTGTGCAAGCATGTGTGCAGATACCAATGTAGATACCTGTGCAAGCACTTGTACAAGCACAGAATACACCGATTTAGCAGATCCTGAGCG	[19]
ON098023_Group2		ACGATCGATAGCTTTTTACGAGAACATTTTGTGTTTGATCCTAATCTTCATGCTCAAAGTGCGTATACCTGTGCAGATACCAATGTAGACACTTGTGCAAGCATGTGTGCAGATACCAATGTAGACACCTGTGCAAGCATGTGTGCAGATACCAATGTAGATACCTGTGCAAGCACTTGTACAAGCACAGAATACACCGATTTAACAGATCCTGAGCG	[19]
ON098019_Group5		ACGATCGATAGCTTTTTACGAGAACATTTTGTGTTTGATCCTAATCTTCATGCTCAAAGTGCGTATACTTGTGCAGATACCAATGTAGACACTTGTGCAAGCATGTGTGCAGATACCAATGTAGACACCTGTGCAAGCATGTGTGCAGATACCAATGTAGATACCTGTGCAAGCACTTGTACAAGCACAAAATACACCGATTTAGCAGATCCTGAGCG	[19]
MT647548_GII-CVR1/SNP1		ACGATCGATAGCTTTTTACGAGAACATTTTGTGTTTGATCCTAATCTTCATGCTCAAAGTGCGTATACTTGTGCAGATACCAATGTAGACACTTATGCAAGCATGTGTGCAGATACCAATGTAGACACCTGTGCAAGCATGTGTGCAGATACCAATGTAGATACCTGTGCAAGCACTTGTACAAGCACAGAATACACCGATTTAGCAGATCCTGAGCG	[7]
MT647527_ GII-CVR2		ACGATCGATAGCTTTTTACGAGAACATTTTGTGTTTGATCCTAATCTTCATGCTCAAAGTGCGTATACTTGTGCAGATACCAATGTAGACA------------------------------------------------------------------ CCTGTGCAAGCATGTGTGCAGATACCAATGTAGATACCTGTGCAAGCACTTGTACAAGCACAGAATACACCGATTTAGCAGATCCTGAGCG	[7]
KJ627204_LT14/1490_GII-CVR1		ACGATCGATAGCTTTTTACGAGAACATTTTGTGTTTGATCCTAATCTTCATGCTCAAAGTGCGTATACTTGTGCAGATACCAATGTAGACACTTGTGCAAGCATGTGTGCAGATACCAATGTAGACACCTGTGCAAGCATGTGTGCAGATACCAATGTAGATACCTGTGCAAGCACTTGTACAAGCACAGAATACACCGATTTAGCAGATCCTGAGCG	[2]
Est22/WB/Voru22		ATGATCGATAGCTTTTTACGAGAACATTTTGTGTTTGATCCTAATCTTCATGCTCAAAGTGCGTATACTTGTGCAGATACCAATGTAGACACTTGTGCAAGCATGTGTGCAGATACCAATGTAGACACCTGTGCAAGCATGTGTGCAGATACCAATGTAGATACCTGTGCAAGCACTTGTACAAGCACAGAATACACCGATTTAGCAGATCCTGAGCG	This study
Est22/WB/Voru21		ATGATCGATAGCTTTTTACGAGAACATTTTGTGTTTGATCCTAATCTTCATGCTCAAAGTGCGTATACTTGTGCAGATACCAATGTAGACACTTGTGCAAGCATGTGTGCAGATACCAATGTAGACACCTGTGCAAGCATGTGTGCAGATACCAATGTAGATACCTGTGCAAGCACTTGTACAAGCACAGAATACACCGATTTAGCAGATCCTGAGCG	This study
Est22/WB/Voru20		ATGATCGATAGCTTTTTACGAGAACATTTTGTGTTTGATCCTAATCTTCATGCTCAAAGTGCGTATACTTGTGCAGATACCAATGTAGACACTTGTGCAAGCATGTGTGCAGATACCAATGTAGACACCTGTGCAAGCATGTGTGCAGATACCAATGTAGATACCTGTGCAAGCACTTGTACAAGCACAGAATACACCGATTTAGCAGATCCTGAGCG	This study
Est22/WB/Tartu67		ATGATCGATAGCTTTTTACGAGAACATTTTGTGTTTGATCCTAATCTTCATGCTCAAAGTGCGTATACTTGTGCAGATACCAATGTAGACACTTGTGCAAGCATGTGTGCAGATACCAATGTAGACACCTGTGCAAGCATGTGTGCAGATACCAATGTAGATACCTGTGCAAGCACTTGTACAAGCACAGAATACACCGATTTAGCAGATCCTGAGCG	This study
Est22/WB/Polva18		ATGATCGATAGCTTTTTACGAGAACATTTTGTGTTTGATCCTAATCTTCATGCTCAAAGTGCGTATACTTGTGCAGATACCAATGTAGACACTTGTGCAAGCATGTGTGCAGATACCAATGTAGACACCTGTGCAAGCATGTGTGCAGATACCAATGTAGATACCTGTGCAAGCACTTGTACAAGCACAGAATACACCGATTTAGCAGATCCTGAGCG	This study
Est22/WB/Polva17		ATGATCGATAGCTTTTTACGAGAACATTTTGTGTTTGATCCTAATCTTCATGCTCAAAGTGCGTATACTTGTGCAGATACCAATGTAGACACTTGTGCAAGCATGTGTGCAGATACCAATGTAGACACCTGTGCAAGCATGTGTGCAGATACCAATGTAGATACCTGTGCAAGCACTTGTACAAGCACAGAATACACCGATTTAGCAGATCCTGAGCG	This study
Est22/WB/Polva16		ATGATCGATAGCTTTTTACGAGAACATTTTGTGTTTGATCCTAATCTTCATGCTCAAAGTGCGTATACTTGTGCAGATACCAATGTAGACACTTGTGCAAGCATGTGTGCAGATACCAATGTAGACACCTGTGCAAGCATGTGTGCAGATACCAATGTAGATACCTGTGCAAGCACTTGTACAAGCACAGAATACACCGATTTAGCAGATCCTGAGCG	This study
Est22/WB/Polva15		ATGATCGATAGCTTTTTACGAGAACATTTTGTGTTTGATCCTAATCTTCATGCTCAAAGTGCGTATACTTGTGCAGATACCAATGTAGACACTTGTGCAAGCATGTGTGCAGATACCAATGTAGACACCTGTGCAAGCATGTGTGCAGATACCAATGTAGATACCTGTGCAAGCACTTGTACAAGCACAGAATACACCGATTTAGCAGATCCTGAGCG	This study
Est22/WB/Polva14		ATGATCGATAGCTTTTTACGAGAACATTTTGTGTTTGATCCTAATCTTCATGCTCAAAGTGCGTATACTTGTGCAGATACCAATGTAGACACTTGTGCAAGCATGTGTGCAGATACCAATGTAGACACCTGTGCAAGCATGTGTGCAGATACCAATGTAGATACCTGTGCAAGCACTTGTACAAGCACAGAATACACCGATTTAGCAGATCCTGAGCG	This study
Est22/WB/Polva13		ATGATCGATAGCTTTTTACGAGAACATTTTGTGTTTGATCCTAATCTTCATGCTCAAAGTGCGTATACTTGTGCAGATACCAATGTAGACACTTGTGCAAGCATGTGTGCAGATACCAATGTAGACACCTGTGCAAGCATGTGTGCAGATACCAATGTAGATACCTGTGCAAGCACTTGTACAAGCACAGAATACACCGATTTAGCAGATCCTGAGCG	This study
Est21/WB/Voru19		ATGATCGATAGCTTTTTACGAGAACATTTTGTGTTTGATCCTAATCTTCATGCTCAAAGTGCGTATACTTGTGCAGATACCAATGTAGACACTTGTGCAAGCATGTGTGCAGATACCAATGTAGACACCTGTGCAAGCATGTGTGCAGATACCAATGTAGATACCTGTGCAAGCACTTGTACAAGCACAGAATACACCGATTTAGCAGATCCTGAGCG	This study
Est22/WB/Tartu68		ACGATCGATAGCTTTTTACGAGAACATTTTGTGTTTGATCCTAATCTTCATGCTCAAAGTGCGTATACTTGTGCAGATACCAATGTAGACACTTGTGCAAGCATGTGTGCAGATACCAATGTAGACACCTGTGCAAGCATGTGTGCAGATACCAATGTAGATACCTGTGCAAGCACTTGTACAAGCACAGAATACACCGATTTAGCAGATCCTGAGCG	This study
Est22/WB/Laane-Viru21		ACGATCGATAGCTTTTTACGAGAACATTTTGTGTTTGATCCTAATCTTCATGCTCAAAGTGCGTATACTTGTGCAGATACCAATGTAGACACTTGTGCAAGCATGTGTGCAGATACCAATGTAGACACCTGTGCAAGCATGTGTGCAGATACCAATGTAGATACCTGTGCAAGCACTTGTACAAGCACAGAATACACCGATTTAGCAGATCCTGAGCG	This study
Est22/WB/Laane-Viru20		ACGATCGATAGCTTTTTACGAGAACATTTTGTGTTTGATCCTAATCTTCATGCTCAAAGTGCGTATACTTGTGCAGATACCAATGTAGACACTTGTGCAAGCATGTGTGCAGATACCAATGTAGACACCTGTGCAAGCATGTGTGCAGATACCAATGTAGATACCTGTGCAAGCACTTGTACAAGCACAGAATACACCGATTTAGCAGATCCTGAGCG	This study
Est22/WB/IDA9		ACGATCGATAGCTTTTTACGAGAACATTTTGTGTTTGATCCTAATCTTCATGCTCAAAGTGCGTATACTTGTGCAGATACCAATGTAGACACTTGTGCAAGCATGTGTGCAGATACCAATGTAGACACCTGTGCAAGCATGTGTGCAGATACCAATGTAGATACCTGTGCAAGCACTTGTACAAGCACAGAATACACCGATTTAGCAGATCCTGAGCG	This study
Est22/WB/IDA12		ACGATCGATAGCTTTTTACGAGAACATTTTGTGTTTGATCCTAATCTTCATGCTCAAAGTGCGTATACTTGTGCAGATACCAATGTAGACACTTGTGCAAGCATGTGTGCAGATACCAATGTAGACACCTGTGCAAGCATGTGTGCAGATACCAATGTAGATACCTGTGCAAGCACTTGTACAAGCACAGAATACACCGATTTAGCAGATCCTGAGCG	This study
Est22/WB/IDA11		ACGATCGATAGCTTTTTACGAGAACATTTTGTGTTTGATCCTAATCTTCATGCTCAAAGTGCGTATACTTGTGCAGATACCAATGTAGACACTTGTGCAAGCATGTGTGCAGATACCAATGTAGACACCTGTGCAAGCATGTGTGCAGATACCAATGTAGATACCTGTGCAAGCACTTGTACAAGCACAGAATACACCGATTTAGCAGATCCTGAGCG	This study
Est22/WB/IDA10		ACGATCGATAGCTTTTTACGAGAACATTTTGTGTTTGATCCTAATCTTCATGCTCAAAGTGCGTATACTTGTGCAGATACCAATGTAGACACTTGTGCAAGCATGTGTGCAGATACCAATGTAGACACCTGTGCAAGCATGTGTGCAGATACCAATGTAGATACCTGTGCAAGCACTTGTACAAGCACAGAATACACCGATTTAGCAGATCCTGAGCG	This study
Est22/WB/Harju20		ACGATCGATAGCTTTTTACGAGAACATTTTGTGTTTGATCCTAATCTTCATGCTCAAAGTGCGTATACTTGTGCAGATACCAATGTAGACACTTGTGCAAGCATGTGTGCAGATACCAATGTAGACACCTGTGCAAGCATGTGTGCAGATACCAATGTAGATACCTGTGCAAGCACTTGTACAAGCACAGAATACACCGATTTAGCAGATCCTGAGCG	This study
Est20/WB/Rapla18		ACGATCGATAGCTTTTTACGAGAACATTTTGTGTTTGATCCTAATCTTCATGCTCAAAGTGCGTATACTTGTGCAGATACCAATGTAGACACTTGTGCAAGCATGTGTGCAGATACCAATGTAGACACCTGTGCAAGCATGTGTGCAGATACCAATGTAGATACCTGTGCAAGCACTTGTACAAGCACAGAATACACCGATTTAGCAGATCCTGAGCG	This study
Est20/WB/Rapla17		ACGATCGATAGCTTTTTACGAGAACATTTTGTGTTTGATCCTAATCTTCATGCTCAAAGTGCGTATACTTGTGCAGATACCAATGTAGACACTTGTGCAAGCATGTGTGCAGATACCAATGTAGACACCTGTGCAAGCATGTGTGCAGATACCAATGTAGATACCTGTGCAAGCACTTGTACAAGCACAGAATACACCGATTTAGCAGATCCTGAGCG	This study
Est20/WB/Rapla16		ACGATCGATAGCTTTTTACGAGAACATTTTGTGTTTGATCCTAATCTTCATGCTCAAAGTGCGTATACTTGTGCAGATACCAATGTAGACACTTGTGCAAGCATGTGTGCAGATACCAATGTAGACACCTGTGCAAGCATGTGTGCAGATACCAATGTAGATACCTGTGCAAGCACTTGTACAAGCACAGAATACACCGATTTAGCAGATCCTGAGCG	This study
Est20/WB/Laane-Viru19		ACGATCGATAGCTTTTTACGAGAACATTTTGTGTTTGATCCTAATCTTCATGCTCAAAGTGCGTATACTTGTGCAGATACCAATGTAGACACTTGTGCAAGCATGTGTGCAGATACCAATGTAGACACCTGTGCAAGCATGTGTGCAGATACCAATGTAGATACCTGTGCAAGCACTTGTACAAGCACAGAATACACCGATTTAGCAGATCCTGAGCG	This study
Est20/WB/Rapla21		ACGATCGATAGCTTTTTACGAGAACATTTTGTGTTTGATCCTAATCTTCATGCTCAAAGTGCGTATACTTGTGCAGATACCAATGTAGACACTTGTGCAAGCATGTGTGCAGATACCAATGTAGACACCTGTGCAAGCATGTGTGCAGATACCAATGTAGATACCTGTGCAAGCACTTGTACAAGCACAGAATACACCGATTTAGCAGATCCTGAGCG	This study
Est20/WB/Rapla24		ACGATCGATAGCTTTTTACGAGAACATTTTGTGTTTGATCCTAATCTTCATGCTCAAAGTGCGTATACTTGTGCAGATACCAATGTAGACACTTGTGCAAGCATGTGTGCAGATACCAATGTAGACACCTGTGCAAGCATGTGTGCAGATACCAATGTAGATACCTGTGCAAGCACTTGTACAAGCACAGAATACACCGATTTAGCAGATCCTGAGCG	This study
Est20/WB/Rapla30		ACGATCGATAGCTTTTTACGAGAACATTTTGTGTTTGATCCTAATCTTCATGCTCAAAGTGCGTATACTTGTGCAGATACCAATGTAGACACTTGTGCAAGCATGTGTGCAGATACCAATGTAGACACCTGTGCAAGCATGTGTGCAGATACCAATGTAGATACCTGTGCAAGCACTTGTACAAGCACAGAATACACCGATTTAGCAGATCCTGAGCG	This study
Est20/WB/Rapla31		ACGATCGATAGCTTTTTACGAGAACATTTTGTGTTTGATCCTAATCTTCATGCTCAAAGTGCGTATACTTGTGCAGATACCAATGTAGACACTTGTGCAAGCATGTGTGCAGATACCAATGTAGACACCTGTGCAAGCATGTGTGCAGATACCAATGTAGATACCTGTGCAAGCACTTGTACAAGCACAGAATACACCGATTTAGCAGATCCTGAGCG	This study
Est20/WB/Rapla32		ACGATCGATAGCTTTTTACGAGAACATTTTGTGTTTGATCCTAATCTTCATGCTCAAAGTGCGTATACTTGTGCAGATACCAATGTAGACACTTGTGCAAGCATGTGTGCAGATACCAATGTAGACACCTGTGCAAGCATGTGTGCAGATACCAATGTAGATACCTGTGCAAGCACTTGTACAAGCACAGAATACACCGATTTAGCAGATCCTGAGCG	This study
Est21/WB/Laane-Viru32		ACGATCGATAGCTTTTTACGAGAACATTTTGTGTTTGATCCTAATCTTCATGCTCAAAGTGCGTATACTTGTGCAGATACCAATGTAGACACTTGTGCAAGCATGTGTGCAGATACCAATGTAGACACCTGTGCAAGCATGTGTGCAGATACCAATGTAGATACCTGTGCAAGCACTTGTACAAGCACAGAATACACCGATTTAGCAGATCCTGAGCG	This study
Est21/WB/Laane-Viru33		ACGATCGATAGCTTTTTACGAGAACATTTTGTGTTTGATCCTAATCTTCATGCTCAAAGTGCGTATACTTGTGCAGATACCAATGTAGACACTTGTGCAAGCATGTGTGCAGATACCAATGTAGACACCTGTGCAAGCATGTGTGCAGATACCAATGTAGATACCTGTGCAAGCACTTGTACAAGCACAGAATACACCGATTTAGCAGATCCTGAGCG	This study
Est21/WB/Harju21		ACGATCGATAGCTTTTTACGAGAACATTTTGTGTTTGATCCTAATCTTCATGCTCAAAGTGCGTATACTTGTGCAGATACCAATGTAGACACTTGTGCAAGCATGTGTGCAGATACCAATGTAGACACCTGTGCAAGCATGTGTGCAGATACCAATGTAGATACCTGTGCAAGCACTTGTACAAGCACAGAATACACCGATTTAGCAGATCCTGAGCG	This study
Est21/WB/Harju22		ACGATCGATAGCTTTTTACGAGAACATTTTGTGTTTGATCCTAATCTTCATGCTCAAAGTGCGTATACTTGTGCAGATACCAATGTAGACACTTGTGCAAGCATGTGTGCAGATACCAATGTAGACACCTGTGCAAGCATGTGTGCAGATACCAATGTAGATACCTGTGCAAGCACTTGTACAAGCACAGAATACACCGATTTAGCAGATCCTGAGCG	This study
Est21/WB/Harju23		ACGATCGATAGCTTTTTACGAGAACATTTTGTGTTTGATCCTAATCTTCATGCTCAAAGTGCGTATACTTGTGCAGATACCAATGTAGACACTTGTGCAAGCATGTGTGCAGATACCAATGTAGACACCTGTGCAAGCATGTGTGCAGATACCAATGTAGATACCTGTGCAAGCACTTGTACAAGCACAGAATACACCGATTTAGCAGATCCTGAGCG	This study
Est21/WB/Rapla29		ACGATCGATAGCTTTTTACGAGAACATTTTGTGTTTGATCCTAATCTTCATGCTCAAAGTGCGTATACTTGTGCAGATACCAATGTAGACACTTGTGCAAGCATGTGTGCAGATACCAATGTAGACACCTGTGCAAGCATGTGTGCAGATACCAATGTAGATACCTGTGCAAGCACTTGTACAAGCACAGAATACACCGATTTAGCAGATCCTGAGCG	This study
Est21/DB/Harju24		ACGATCGATAGCTTTTTACGAGAACATTTTGTGTTTGATCCTAATCTTCATGCTCAAAGTGCGTATACTTGTGCAGATACCAATGTAGACACTTGTGCAAGCATGTGTGCAGATACCAATGTAGACACCTGTGCAAGCATGTGTGCAGATACCAATGTAGATACCTGTGCAAGCACTTGTACAAGCACAGAATACACCGATTTAGCAGATCCTGAGCG	This study
Est21/WB/Laane-Viru34		ACGATCGATAGCTTTTTACGAGAACATTTTGTGTTTGATCCTAATCTTCATGCTCAAAGTGCGTATACTTGTGCAGATACCAATGTAGACACTTGTGCAAGCATGTGTGCAGATACCAATGTAGACACCTGTGCAAGCATGTGTGCAGATACCAATGTAGATACCTGTGCAAGCACTTGTACAAGCACAGAATACACCGATTTAGCAGATCCTGAGCG	This study
Est20/WB/Laane-Viru37		ACGATCGATAGCTTTTTACGAGAACATTTTGTGTTTGATCCTAATCTTCATGCTCAAAGTGCGTATACTTGTGCAGATACCAATGTAGACACTTGTGCAAGCATGTGTGCAGATACCAATGTAGACACCTGTGCAAGCATGTGTGCAGATACCAATGTAGATACCTGTGCAAGCACTTGTACAAGCACAGAATACACCGATTTAGCAGATCCTGAGCG	This study
